# Supplementary material for: Understanding and predicting the geographic distributions of phlebotomine sand flies in and around Europe
Source: Clim Change. 2025 Nov 5;178(11):205. doi: 10.1007/s10584-025-04009-z (PMC12589297; doi:10.1007/s10584-025-04009-z)
Supplement: Supplementary file 3 — Supplementary file3 (XLSX 15 KB) [file 10584_2025_4009_MOESM3_ESM.xlsx]

## Sheet: Appendix II EnvVar
Category	Variable name	Longname	Unit	Spatial resolution	Temporal resolution	Future scenario	No. variables
bioclimatic	bio1	Mean annual air temperature	°C	30 arcsecond	mean of 30 years	yes	1
bioclimatic	bio2	Mean diurnal air temperature range	°C	30 arcsecond	mean of 30 years	yes	1
bioclimatic	bio3	Isothermality	°C	30 arcsecond	mean of 30 years	yes	1
bioclimatic	bio4	Temperature seasonality	°C/100	30 arcsecond	mean of 30 years	yes	1
bioclimatic	bio5	Mean daily maximum air temperature of the warmest month	°C	30 arcsecond	mean of 30 years	yes	1
bioclimatic	bio6	Mean daily minimum air temperature of the coldest month	°C	30 arcsecond	mean of 30 years	yes	1
bioclimatic	bio7	Annual range of air temperature	°C	30 arcsecond	mean of 30 years	yes	1
bioclimatic	bio8	Mean daily mean air temperatures of the wettest quarter	°C	30 arcsecond	mean of 30 years	yes	1
bioclimatic	bio9	Mean daily mean air temperatures of the driest quarter	°C	30 arcsecond	mean of 30 years	yes	1
bioclimatic	bio10	Mean daily mean air temperatures of the warmest quarter	°C	30 arcsecond	mean of 30 years	yes	1
bioclimatic	bio11	Mean daily mean air temperatures of the coldest quarter	°C	30 arcsecond	mean of 30 years	yes	1
bioclimatic	bio12	Annual precipitation amount	kg m-2 year-1	30 arcsecond	mean of 30 years	yes	1
bioclimatic	bio13	Precipitation amount of the wettest month	kg m-2 month-1	30 arcsecond	mean of 30 years	yes	1
bioclimatic	bio14	Precipitation amount of the driest month	kg m-2 month-1	30 arcsecond	mean of 30 years	yes	1
bioclimatic	bio15	Precipitation seasonality	kg m-2	30 arcsecond	mean of 30 years	yes	1
bioclimatic	bio16	Mean monthly precipitation amount of the wettest quarter	kg m-2 month-1	30 arcsecond	mean of 30 years	yes	1
bioclimatic	bio17	Mean monthly precipitation amount of the driest quarter	kg m-2 month-1	30 arcsecond	mean of 30 years	yes	1
bioclimatic	bio18	Mean monthly precipitation amount of the warmest quarter	kg m-2 month-1	30 arcsecond	mean of 30 years	yes	1
bioclimatic	bio19	Mean monthly precipitation amount of the coldest quarter	kg m-2 month-1	30 arcsecond	mean of 30 years	yes	1
bioclimatic	cmi_max	Maximum monthly climate moisture index	kg m-2 month-1	30 arcsecond	mean of 30 years	no	1
bioclimatic	cmi_mean	Mean monthly climate moisture index	kg m-2 month-1	30 arcsecond	mean of 30 years	no	1
bioclimatic	cmi_min	Minimum monthly climate moisture index	kg m-2 month-1	30 arcsecond	mean of 30 years	no	1
bioclimatic	cmi_range	Annual range of monthly climate moisture index	kg m-2 month-1	30 arcsecond	mean of 30 years	no	1
bioclimatic	fgd	First day of the growing season TREELIM	julian day	30 arcsecond	mean of 30 years	yes	1
bioclimatic	gdd0	Growing degree days heat sum above 0°C	°C	30 arcsecond	mean of 30 years	yes	1
bioclimatic	gdd5	Growing degree days heat sum above 5°C	°C	30 arcsecond	mean of 30 years	yes	1
bioclimatic	gdd10	Growing degree days heat sum above 10°C	°C	30 arcsecond	mean of 30 years	yes	1
bioclimatic	gsl	Growing season length TREELIM	number of days	30 arcsecond	mean of 30 years	yes	1
bioclimatic	gsp	Accumulated precipiation amount on growing season days TREELIM	kg m-2 gsl-1	30 arcsecond	mean of 30 years	yes	1
bioclimatic	gst	Mean temperature of the growing season TREELIM	°C	30 arcsecond	mean of 30 years	yes	1
bioclimatic	hurs_max	Maximum monthly near-surface relative humidity	%	30 arcsecond	mean of 30 years	no	1
bioclimatic	hurs_mean	Mean monthly near-surface relative humidity	%	30 arcsecond	mean of 30 years	no	1
bioclimatic	hurs_min	Minimum monthly near-surface relative humidity	%	30 arcsecond	mean of 30 years	no	1
bioclimatic	hurs_range	Annual range of monthly near-surface relative humidity	%	30 arcsecond	mean of 30 years	no	1
bioclimatic	lgd	Last day of the growing season TREELIM	julian day	30 arcsecond	mean of 30 years	yes	1
bioclimatic	ngd0	Number of growing degree days	number of days	30 arcsecond	mean of 30 years	yes	1
bioclimatic	ngd5	Number of growing degree days	number of days	30 arcsecond	mean of 30 years	yes	1
bioclimatic	ngd10	Number of growing degree days	number of days	30 arcsecond	mean of 30 years	yes	1
bioclimatic	npp	Net primary productivity	g C m−2 yr−1	30 arcsecond	mean of 30 years	yes	1
bioclimatic	pet_penman_max	Maximum monthly potential evapotranspiration	kg m-2 month-1	30 arcsecond	mean of 30 years	no	1
bioclimatic	pet_penman_mean	Mean monthly potential evapotranspiration	kg m-2 month-1	30 arcsecond	mean of 30 years	no	1
bioclimatic	pet_penman_min	Minimum monthly potential evapotranspiration	kg m-2 month-1	30 arcsecond	mean of 30 years	no	1
bioclimatic	pet_penman_range	Annual range of monthly potential evapotranspiration	kg m-2	30 arcsecond	mean of 30 years	no	1
bioclimatic	scd	Snow cover days	count	30 arcsecond	mean of 30 years	yes	1
bioclimatic	swb	Site water balance	kg m-2 year-1	30 arcsecond	mean of 30 years	no	1
bioclimatic	vpd_max	Maximum monthly vapor pressure deficit	Pa	30 arcsecond	mean of 30 years	no	1
bioclimatic	vpd_mean	Mean monthly vapor pressure deficit	Pa	30 arcsecond	mean of 30 years	no	1
bioclimatic	vpd_min	Minimum monthly vapor pressure deficit	Pa	30 arcsecond	mean of 30 years	no	1
bioclimatic	vpd_range	Annual range of monthly vapor pressure deficit	Pa	30 arcsecond	mean of 30 years	no	1
bioclimatic	vpd_01, …, vpd_12	Monthly vapor pressure deficit	Pa	30 arcsecond	mean of 30 years	no	12
bioclimatic	cmi_01, …, cmi_12	Monthly Climate moisture index	kg m-2 month-1	30 arcsecond	mean of 30 years	no	12
bioclimatic	hurs_01, …, hurs_12	Monthly Near-surface relative humidity	%	30 arcsecond	mean of 30 years	no	12
bioclimatic	pet_penman_01, …, pet_penman_12	Monthly Potential evapotranspiration	kg m-2 month-1	30 arcsecond	mean of 30 years	no	12
bioclimatic	pr_01, …, pr_12	Monthly total precipitation	kg m-2 month-1	30 arcsecond	mean of 30 years	yes	12
bioclimatic	tas_01, …, tas_12	Mean air temperature	K/10	30 arcsecond	mean of 30 years	yes	12
bioclimatic	tasmax_01, …, tasmax_12	Mean maximum air temperature	K/10	30 arcsecond	mean of 30 years	yes	12
bioclimatic	tasmin_01, …, tasmin_12	Mean minimum air temperature	K/10	30 arcsecond	mean of 30 years	yes	12
bioclimatic	swb_year	Annual site water balance	kg m-2 year-1	30 arcsecond	annual	no	1
land-use	c3ann	C3 annual crops	fraction of grid cell	0.25 degree	annual	yes	1
land-use	c3nfx	C3 nitrogen-fixing crops	fraction of grid cell	0.25 degree	annual	yes	1
land-use	c3per	C3 perennial crops	fraction of grid cell	0.25 degree	annual	yes	1
land-use	c4ann	C4 annual crops	fraction of grid cell	0.25 degree	annual	yes	1
land-use	c4per	C4 perennial crops	fraction of grid cell	0.25 degree	annual	yes	1
land-use	pastr	Managed pasture	fraction of grid cell	0.25 degree	annual	yes	1
land-use	primf	Forested primary land	fraction of grid cell	0.25 degree	annual	yes	1
land-use	primn	Non-forested primary land	fraction of grid cell	0.25 degree	annual	yes	1
land-use	range	Rangeland	fraction of grid cell	0.25 degree	annual	yes	1
land-use	secdf	Potentially forested secondary land	fraction of grid cell	0.25 degree	annual	yes	1
land-use	secdn	Potentially non-forested secondary land	fraction of grid cell	0.25 degree	annual	yes	1
land-use	secma	Secondary mean age	years	0.25 degree	annual	yes	1
land-use	secmb	Secondary mean biomass carbon density	kg m-2	0.25 degree	annual	yes	1
land-use	urban	Urban land	fraction of grid cell	0.25 degree	annual	yes	1
lithology	lith	Lithology	dimensionless	30 arcminute	static	static	1
biodiversity	bird_dS0090	Relative change in the number of birds between 2000 and 1990	Percentage points	1 degree	10 year interval	no	1
biodiversity	bird_dS1000	Relative change in the number of birds between 2010 and 2000	Percentage points	1 degree	10 year interval	no	1
biodiversity	bird_dS1510	Relative change in the number of birds between 2015 and 2010	Percentage points	1 degree	5 year interval	no	1
biodiversity	fbird_dS0090	Relative change in the number of forest birds between 2000 and 1990	Percentage points	1 degree	10 year interval	no	1
biodiversity	fbird_dS1000	Relative change in the number of forest birds between 2010 and 2000	Percentage points	1 degree	10 year interval	no	1
biodiversity	fbird_dS1510	Relative change in the number of forest birds between 2015 and 2010	Percentage points	1 degree	5 year interval	no	1
biodiversity	nfbird_dS0090	Relative change in the number of non-forest birds between 2000 and 1990	Percentage points	1 degree	10 year interval	no	1
biodiversity	nfbird_dS1000	Relative change in the number of non-forest birds between 2010 and 2000	Percentage points	1 degree	10 year interval	no	1
biodiversity	nfbird_dS1510	Relative change in the number of non-forest birds between 2015 and 2010	Percentage points	1 degree	5 year interval	no	1
biodiversity	bird_dS0090#	Absolute change in the number of birds between 2000 and 1990	Number of species	1 degree	10 year interval	no	1
biodiversity	bird_dS1000#	Absolute change in the number of birds between 2010 and 2000	Number of species	1 degree	10 year interval	no	1
biodiversity	bird_dS1510#	Absolute change in the number of birds between 2015 and 2010	Number of species	1 degree	5 year interval	no	1
biodiversity	fbird_dS0090#	Absolute change in the number of forest birds between 2000 and 1990	Number of species	1 degree	10 year interval	no	1
biodiversity	fbird_dS1000#	Absolute change in the number of forest birds between 2010 and 2000	Number of species	1 degree	10 year interval	no	1
biodiversity	fbird_dS1510#	Absolute change in the number of forest birds between 2015 and 2010	Number of species	1 degree	5 year interval	no	1
biodiversity	nfbird_dS0090#	Absolute change in the number of non-forest birds between 2000 and 1990	Number of species	1 degree	10 year interval	no	1
biodiversity	nfbird_dS1000#	Absolute change in the number of non-forest birds between 2010 and 2000	Number of species	1 degree	10 year interval	no	1
biodiversity	nfbird_dS1510#	Absolute change in the number of non-forest birds between 2015 and 2010	Number of species	1 degree	5 year interval	no	1
biodiversity	vert_S	Species richness of all vertebrates in 2015	Number of species	1 degree	snapshot	2050	1
biodiversity	vert_deltaS	Relative species richness change of all verbetrates in 2015 versus 1900	%	1 degree	snapshot	2050	1
biodiversity	vert_deltaSS	Diversity-weighted relative species richness change of all verbetrates in 2015 versus 1900	%	1 degree	snapshot	2050	1
biodiversity	vert_I	Intactness of all verbetrates in 2015	Dimensionless score, between 0 and 1	1 degree	snapshot	2050	1
biodiversity	mam_S	Species richness of all mammals in 2015	Number of species	1 degree	snapshot	2050	1
biodiversity	mam_deltaS	Relative species richness change of all mammals in 2015 versus 1900	%	1 degree	snapshot	2050	1
biodiversity	mam_deltaSS	Diversity-weighted relative species richness change of all mammals in 2015 versus 1900	%	1 degree	snapshot	2050	1
biodiversity	bird_S	Species richness of birds in 2015	Number of species	1 degree	snapshot	2050	1
biodiversity	fbird_S	Species richness of forest birds in 2015	Number of species	1 degree	snapshot	2050	1
biodiversity	nfbird_S	Species richness of non-forest birds in 2015	Number of species	1 degree	snapshot	2050	1
biodiversity	bird_deltaS	Relative species richness change of birds in 2015 versus 1900	%	1 degree	snapshot	2050	1
biodiversity	fbird_deltaS	Relative species richness change of forest birds in 2015 versus 1900	%	1 degree	snapshot	2050	1
biodiversity	nfbird_deltaS	Relative species richness change of non-forest birds in 2015 versus 1900	%	1 degree	snapshot	2050	1
biodiversity	bird_deltaSS	Diversity-weighted relative species richness change of birds in 2015 versus 1900	%	1 degree	snapshot	2050	1
biodiversity	fbird_deltaSS	Diversity-weighted relative species richness change of forest birds in 2015 versus 1900	%	1 degree	snapshot	2050	1
biodiversity	nfbird_deltaSS	Diversity-weighted relative species richness change of non-forest birds in 2015 versus 1900	%	1 degree	snapshot	2050	1
population	pop	Human population density	number of persons km-2	30 arcsecond	5 year interval	no	1
